# Supplementary material for: Involvement of a Case Manager in Palliative Care Reduces Hospitalisations at the End of Life in Cancer Patients; A Mortality Follow-Back Study in Primary Care
Source: PLoS One. 2015 Jul 24;10(7):e0133197. doi: 10.1371/journal.pone.0133197 (PMC4514754; doi:10.1371/journal.pone.0133197)
Supplement: S1 Dataset — (ZIP) [file pone.0133197.s001.zip]

Archive with 1 entries (1 files):
- S1 dataset_for PLOS ONE.sav
